# Supplementary material for: AI-Assisted chemical probe discovery for the understudied Calcium-Calmodulin Dependent Kinase, PNCK
Source: PLoS Comput Biol. 2023 May 26;19(5):e1010263. doi: 10.1371/journal.pcbi.1010263 (PMC10249896; doi:10.1371/journal.pcbi.1010263)
Supplement: S1 Table — (XLSX) [file pcbi.1010263.s001.xlsx]

## Sheet: CDD Export 1
Molecule Name	Structure	SMILES	Molecular weight (g/mol)	Avg. Normalized % Inhibition, 10uM, ADP Kinase Glo	Avg. Normalized % Inhibition, 10uM, Nanobret	Avg. Normalized % Inhibition, 1uM, Nanobret	IC50, Nanobret	Campaign	Database	Vendor	Vendor ID	HYBRID receptor filename	HYBRID Chemgauss4 score	Glide_Aggregate_Score
UM_019		COc1ccc(CNC(=O)c2cc([nH]n2)C2CC2)cc1C(O)=O	315.329	Negligible	0	0	N/A	Naïve_Bayesian_Classifiers	eMolecules	Enamine	Z372714398	4Fg7_grid5.oeb	-5.81478	-9.04049
UM_020		COc1ccc(C(=O)\C=C\c2n[nH]c3cc(ccc23)C(O)=O)c(F)c1	340.31	Negligible	0	0	N/A	Naïve_Bayesian_Classifiers	eMolecules	Enamine	Z1552086667	4Fg8_grid1.oeb	-7.388	-10.4354
UM_021		OC(=O)c1ccc(F)c(c1)S(=O)(=O)Nc1ccc(cc1)-c1cnco1	362.33	33.3	0	0	N/A	Naïve_Bayesian_Classifiers	eMolecules	Enamine	Z1309697297	4Fg9_grid2.oeb	-12.3946	-10.3613
UM_022		O=C1NNC(CSc2nnc(-c3ccccc3)c3ccccc23)=N1	335.39	Negligible	10.5	0	N/A	Naïve_Bayesian_Classifiers	eMolecules	Enamine	Z1673174483	4Fg7_grid1.oeb	-4.96209	-10.5081
UM_023		Cc1ccc(F)c(c1)S(=O)(=O)Nc1ccc(cc1)-c1nn(C)cc1C(O)=O	389.4	38.23	17.62	2.86	N/A	Naïve_Bayesian_Classifiers	eMolecules	Enamine	Z826693940	4Fg8_grid1.oeb	-8.73287	-8.96833
UM_024		OC(=O)Cc1ccc(NS(=O)(=O)c2cccc(Cl)c2Cl)cc1	360.21	48.56	0	0	N/A	Naïve_Bayesian_Classifiers	eMolecules	Enamine	Z45554471	4Fg7_grid2.oeb	-7.15989	-9.76074
UM_025		CC(C)(C(O)=O)c1ccc(NS(=O)(=O)c2cc(F)c(F)cc2F)cc1	373.35	75.35	17.16	0	N/A	Naïve_Bayesian_Classifiers	eMolecules	Enamine	Z1278747649	4Fg7_grid1.oeb	-7.44268	-9.32706
UM_026		CC(C)(CC(=O)Nc1ccc(Oc2ccnc3ccccc23)c(F)c1)C(O)=O	382.391	76.56	0	0	N/A	Naïve_Bayesian_Classifiers	eMolecules	Enamine	Z1213003998	4Fg7_grid2.oeb	-6.39941	-9.32915
UM_027		Cc1c(sc2ncnc(NCC3CCN(Cc4ccccc4C)CC3)c12)C(O)=O	410.54	63.86	22.96	7.16	N/A	Naïve_Bayesian_Classifiers	eMolecules	ChemDiv	G818-0313	4Fg9_grid5.oeb	-4.26021	-7.37167
UM_028		COc1cc(OC)c(Nc2ncnc3sc(C(O)=O)c(C)c23)cc1Cl	379.82	Negligible	16.72	3.45	N/A	Naïve_Bayesian_Classifiers	eMolecules	ChemDiv	G818-0024	4Fg7_grid5.oeb	-6.4109	-8.05864
UM_029		CC(C)c1ccc(NS(=O)(=O)c2cc(ccc2Cl)C2=NNC(=O)C=C2)cc1	403.88	81.53	52.02	0	N/A	Naïve_Bayesian_Classifiers	eMolecules	ChemDiv	F153-0560	4Fg8_grid5.oeb	-3.52253	-8.00447
UM_030		OC(=O)c1n[nH]c2CCN(Cc12)C(=O)c1ccc(cc1)N1CCOCC1	356.382	Negligible	11.33	0	N/A	Naïve_Bayesian_Classifiers	eMolecules	ChemBridge	72738400	4Fg9_grid2.oeb	-9.04109	-10.3283
UM_031		OC(=O)Cc1cc([nH]n1)C1CCN(CC1)C(=O)c1ccc(nc1O)C(F)(F)F	398.342	7.65	14.6	13.35	N/A	Naïve_Bayesian_Classifiers	eMolecules	ChemBridge	42219686	4Fg8_grid4.oeb	-9.15539	-10.8484
UM_032		COc1cccc(c1)[C@@H](C)NC(=O)c1ccc(cc1)N1CC(=O)NC1=O	353.378	69.5	17.37	0	N/A	Naïve_Bayesian_Classifiers	eMolecules	ChemBridge	90122300	4Fg8_grid2.oeb	-6.52027	-8.36391
UM_033		Cc1c(sc2ncnc(NCc3nncn3CCc3ccccc3)c12)C(O)=O	394.45	50.814	13.47	8.63	N/A	Naïve_Bayesian_Classifiers	eMolecules	ChemBridge	73661549	4Fg7_grid5.oeb	-6.67484	-8.75977
UM_034		OC(=O)c1ccc(cc1)-c1nc2CN(CCc2[nH]1)C(=O)c1cc(n[nH]1)C1CC1	377.404	51.67	7.78	6.51	N/A	Naïve_Bayesian_Classifiers	eMolecules	ChemBridge	14802103	4Fg7_grid2.oeb	-6.34407	-10.6541
UM_035		COc1ccccc1CNc1ncnc2sc(C(O)=O)c(C)c12	329.37	75.66	13.58	0	N/A	Naïve_Bayesian_Classifiers	eMolecules	ChemBridge	89963497	4Fg7_grid1.oeb	-4.70039	-9.3155
UM_036		O=C1NC(=O)C(=Cc2ccc(Sc3nc4ccccc4[nH]3)o2)C(=O)N1	354.34	39.22	16.84	2.83	N/A	Naïve_Bayesian_Classifiers	eMolecules	ChemBridge	5928353	4Fg8_grid1.oeb	-4.8609	-10.7313
UM_037		O=C1Nc2ccccc2N1CCCSc1nnc2c(n1)[nH]c1ccccc21	376.44	31.85	56.14	1.37	8.78 uM	Naïve_Bayesian_Classifiers	eMolecules	ChemBridge	6922675	4Fg9_grid5.oeb	-9.92557	-8.17326
UM_038		COc1ccc(Cl)c(c1)S(=O)(=O)Nc1ccc(OCC(O)=O)cc1	371.79	68.8	18.89	0	N/A	Naïve_Bayesian_Classifiers	eMolecules	ChemBridge	8881725	4Fg8_grid4.oeb	-8.96908	-9.57498
UM_039		OC(=O)Cc1cc([nH]n1)C1CCN(CC1)C(=O)Cc1n[nH]c2ccccc12	367.409	91.1687	6.89	2.17	N/A	Naïve_Bayesian_Classifiers	eMolecules	ChemBridge	69167793	4Fg9_grid5.oeb	-8.81295	-10.9554
KN-62		CN([C@@H](CC1=CC=C(OS(=O)(=O)C2=CC=CC3=C2C=CN=C3)C=C1)C(=O)N1CCN(CC1)C1=CC=CC=C1)S(=O)(=O)C1=CC=CC2=C1C=CN=C2	721.85	100	81.52	31.19	N/A	N/A	N/A	SelleckChem	KN-62	N/A	N/A	N/A
UM_192		NN1C(SCc2ccc(Br)cc2)=NN=C(CCC([O-])=O)C1=O	385.24	N/A	0	0	N/A	Nucleotide_Tanimoto_Combo	eMolecules	Enamine	Z85927496	4Fg9_grid2.oeb	-14.7433	-7.11893
UM_193		[O-]C(=O)CCC1=NN=C(NC1=O)SCc1c(Cl)cccc1Cl	360.21	N/A	0	0	N/A	Nucleotide_Tanimoto_Combo	eMolecules	Enamine	Z2239055220	4Fg9_grid2.oeb	-10.6595	-7.7893
UM_194		Cc1sc2nc(C)nc(N3CCC[C@@H]4[C@H]3CNC4=O)c2c1C	316.42	N/A	27.55	1.43	N/A	Nucleotide_Tanimoto_Combo	eMolecules	Enamine	Z1983625634	4Fg8_grid3.oeb	-12.9062	-6.09027
UM_195		N#Cc1cnc(Sc2nnc(o2)-c2cccc3ccccc23)cn1	331.35	N/A	100	22.07	3.36 uM	Nucleotide_Tanimoto_Combo	eMolecules	Enamine	Z1724491425	4Fg9_grid2.oeb	-13.5177	-5.96134
UM_196		COc1ccc2[nH]c(SCC3=CC(=O)N4C(C)=CC=CC4=N3)nc2c1	352.41	N/A	30.54	3.82	N/A	Nucleotide_Tanimoto_Combo	eMolecules	Enamine	Z227822792	4Fg9_grid2.oeb	-11.2751	-7.1043
UM_197		Cc1ccc2[nH]c(SCC3=CC(=O)N4C=CC=CC4=N3)nc2c1	322.39	N/A	26.99	1.23	N/A	Nucleotide_Tanimoto_Combo	eMolecules	Enamine	Z98675550	4Fg9_grid2.oeb	-13.1777	-6.81414
UM_198		Cc1ccnc2nc(nn12)C(=O)OCC(=O)c1ccc(Cl)cc1Cl	365.17	N/A	22.66	2.17	N/A	Nucleotide_Tanimoto_Combo	eMolecules	Enamine	Z18584229	4Fg9_grid2.oeb	-13.2513	-5.74749
UM_199		CN1C=NN(C[NH+]2CCN(CC2)c2ccc(O)cc2)C1=S	305.4	N/A	16.92	0	N/A	Nucleotide_Tanimoto_Combo	eMolecules	Z56854661	Enamine	4Fg9_grid2.oeb	-11.1872	-6.43715
UM_200		COc1ccc2c(O)c(cnc2c1)C(=O)N(C)Cc1c(C)noc1C	341.367	N/A	17.7	0	N/A	Nucleotide_Tanimoto_Combo	eMolecules	Enamine	Z2241125790	4Fg9_grid2.oeb	-12.5612	-5.71409
UM_201		Cc1cc(C)n2nc(SCC3=CC(=O)N4C=C(Br)C=CC4=N3)nc2n1	417.29	N/A	30.75	3.26	N/A	Nucleotide_Tanimoto_Combo	eMolecules	Enamine	Z14482768	4Fg9_grid2.oeb	-12.0891	-6.2488
UM_202		C(Cn1ccc2ccccc12)c1nc(no1)-c1cnccn1	291.314	N/A	21.46	0	N/A	Nucleotide_Tanimoto_Combo	eMolecules	Enamine	Z1373679976	4Fg9_grid2.oeb	-14.8794	-6.14697
UM_203		[O-]C(=O)c1cccc(c1)S(=O)(=O)Nc1nc2ccc(Cl)cc2s1	368.81	N/A	22.74	5.12	N/A	Nucleotide_Tanimoto_Combo	Enamine	Enamine	Z353976458	4Fg9_grid2.oeb	-7.75016	-6.76631
UM_208		O=C1NC(=Nc2sc3ccccc3c12)c1ccc(nc1)-n1cccn1	345.38	N/A	87.79	5.94	N/A	Nucleotide_Tanimoto_Combo	Enamine	Enamine	Z666676740	4Fg9_grid2.oeb	-13.8571	-6.55181
UM_209		Clc1nc(nc2sc3CCCCc3c12)-c1cccnc1	301.79	N/A	55.26	5.53	N/A	Nucleotide_Tanimoto_Combo	Enamine	Enamine	Z56955961	4Fg9_grid2.oeb	-13.2981	-5.83333
UM_210		Clc1ccc2N=C(CSc3ccc4ccccc4n3)NC(=O)c2c1	353.82	N/A	98.5183	41.21	8.09 uM	Nucleotide_Tanimoto_Combo	Enamine	Enamine	Z148746310	4Fg9_grid2.oeb	-11.3698	-7.10352
UM_211		Cc1[nH]ccc1C(=O)NC1CCC(CC1)N1C(=O)CCC1=O	303.362	N/A	0	0	N/A	Nucleotide_Tanimoto_Combo	Enamine	Enamine	Z1518179993	4Fg9_grid2.oeb	-10.4276	-6.45078
UM_212		Fc1cc(F)c(C(=O)C2CCN(CC2)C(=O)c2ccnnc2)c(F)c1	349.313	N/A	49.94	0	N/A	Nucleotide_Tanimoto_Combo	Enamine	Enamine	Z1519979345	4Fg9_grid2.oeb	-10.9801	-5.97623
UM_213		O=C(COc1ccc2C3=C(CCCCC3)C(=O)Oc2c1)N1CCc2ccccc12	389.451	N/A	91.53	56.74	9.49 uM	Nucleotide_Tanimoto_Combo	Enamine	Enamine	Z24127561	4Fg9_grid2.oeb	-10.7349	-6.6147
UM_214		Cn1cnnc1SCc1nc(N)c2c3CCCCc3sc2n1	332.44	N/A	62.3	27.17	N/A	Nucleotide_Tanimoto_Combo	Enamine	Enamine	Z167841286	4Fg9_grid2.oeb	-11.322	-6.41513
UM_215		Cc1nc2ccccc2n1C1CCN(CC1)c1ncnc2onc(C)c12	348.41	N/A	19.39	0	N/A	Nucleotide_Tanimoto_Combo	Enamine	Enamine	Z2000087793	4Fg9_grid2.oeb	-11.8399	-6.33624
UM_216		OC(=O)c1cccnc1SCCCN1C(=O)c2cccc3cccc(C1=O)c23	392.43	N/A	25.35	2.34	N/A	Nucleotide_Tanimoto_Combo	Enamine	Enamine	Z56774117	4Fg9_grid2.oeb	-11.53	-7.41766
UM_217		Cc1cc(C)n2nc(SCc3nc(no3)-c3ccccc3)nc2n1	338.39	N/A	49.28	10.47	N/A	Nucleotide_Tanimoto_Combo	Enamine	Enamine	Z14492946	4Fg9_grid2.oeb	-11.7065	-6.10352
UM_218		Cc1cc(C)n2nc(SCc3nc4ccccc4s3)nc2n1	327.42	N/A	61.19	16.67	N/A	Nucleotide_Tanimoto_Combo	Enamine	Enamine	Z14482398	4Fg9_grid2.oeb	-12.5913	-6.02419
UM_219		NC(=O)CN1C=Nc2cc(sc2C1=O)-c1ccc(Cl)cc1	319.76	N/A	31.05	0.98	N/A	Nucleotide_Tanimoto_Combo	Enamine	Enamine	Z16960134	4Fg9_grid2.oeb	-11.4898	-6.36198
UM_220		Clc1nc(CN2CCCCC2)nc2sc3CCCc3c12	307.84	N/A	27.07	1.683	N/A	Nucleotide_Tanimoto_Combo	Enamine	Enamine	Z56950578	4Fg9_grid2.oeb	-11.4331	-5.45341
UM_221		Cc1cc(NC(=O)[C@@H]2CCO[C@H]2c2nccn2C)nnc1C	301.35	N/A	14.69	0	N/A	Nucleotide_Tanimoto_Combo	Enamine	Enamine	Z2058765298	4Fg7_grid3.oeb	-10.4151	-6.65092
UM_222		NC(=O)NC1=CC(=CC=C1)C(=O)NC1=C(Br)C=C2OCCOC2=C1	392.209	N/A	71.12	28.02	N/A	Nucleotide_Tanimoto_Combo	eMolecules	Enamine	Z27492836	4Fg9_grid2.oeb	-12.9062	-6.13596
UM_223		CN1C2=C(N3CCCN(C3=N2)C2=CC=C(F)C=C2)C(=O)N(C(N)=O)C1=O	358.333	N/A	44.57	17	N/A	Nucleotide_Tanimoto_Combo	eMolecules	Enamine	Z223825766	4Fg9_grid2.oeb	-10.6595	-6.9349
UM_224		CN(CN1N=C2C3=C(C=CC=C13)C(=O)C1=CC=CC=C21)CC(=O)NC(C)(C)C	376.46	N/A	33.26	17.99	N/A	Nucleotide_Tanimoto_Combo	eMolecules	Enamine	Z354120042	4Fg9_grid2.oeb	-14.7433	-6.81055
UM_225		Cc1nc2c(sc3nc(N4CCOCC4)c4COC(C)(C)Cc4c23)c(=O)o1	387.45	N/A	47.74	21.71	N/A	Nucleotide_Tanimoto_Combo	MolPortDB	Vitas-M	STL344274	4Fg8_grid4.oeb	-9.01215	-5.59751
UM_226		OCC1OC(Oc2cc3oc(=O)c4CCCCc4c3cc2Cl)C(O)C(O)C1O	412.82	N/A	51.61	21.78	N/A	Nucleotide_Tanimoto_Combo	MolPortDB	Vitas-M	STL511437	4Fg8_grid4.oeb	-9.88659	-7.18002
UM_227		CCOCCn1c(CN2CCN(CC)CC2)nc2n(C)c(=O)nc(O)c12	364.45	N/A	49.44	22.45	N/A	Nucleotide_Tanimoto_Combo	MolPortDB	Vitas-M	STL056701	4Fg9_grid2.oeb	-8.45389	-6.95805
UM_228		CC1CCc2c(C1)sc(NC(=O)c1ccc(Cl)s1)c2C(N)=O	354.87	N/A	97.62	35.18	8.32 uM	Nucleotide_Tanimoto_Combo	MolPortDB	Vitas-M	Z27362558	4Fg9_grid2.oeb	-9.99301	-6.01748
UM_229		COc1cccc(c1O)-c1nc2Oc3ccc(Br)cc3Cc2c(=O)[nH]1	401.216	N/A	54	27.52	N/A	Nucleotide_Tanimoto_Combo	MolPortDB	ChemDIv	E139-0095	4Fg9_grid2.oeb	-8.26689	-6.54005
UM_230		COc1cccc(c1)-n1nnc2c1ncn(CC(=O)N1CCCC1)c2=O	354.37	N/A	55.07	21.17	N/A	Nucleotide_Tanimoto_Combo	MolPortDB	ChemDiv	C656-0527	4Fg9_grid2.oeb	-10.8304	-6.4002
UM_231		CN1C(=O)C(CN2CCC3=C(CC2)C(=O)NC(C)=N3)=CC2=CC=CC=C12	350.422	N/A	46.34	25.91	N/A	Nucleotide_Tanimoto_Combo	MolPortDB	Chembridge	18983115	4Fg8_grid3.oeb	-9.46098	-7.33192
UM_232		Oc1nc(nc2ncc3C(=O)CCCc3c12)N1CCCCC1	298.346	N/A	10.92	1.49	N/A	Nucleotide_Tanimoto_Combo	MolPortDB	Vitas-M	STK658264	4Fg9_grid2.oeb	-12.3928	-7.23
UM_233		Oc1nc(nc2sc3CCCCc3c12)-c1ccc(cc1)C([O-])=O	326.37	N/A	14.22	7.37	N/A	Nucleotide_Tanimoto_Combo	eMolecules	Vitas-M	STL041526	4Fg9_grid2.oeb	-13.6409	-6.99
UM_234		Oc1c(\C=N\c2ccc(Br)cn2)sc2ccccc12	333.2	N/A	17.15	5.92	N/A	Nucleotide_Tanimoto_Combo	eMolecules	Vitas-M	STK842637	4Fg9_grid2.oeb	-12.109	-5.68
UM_235		[O-]C(=O)c1cccc(NS(=O)(=O)\C=C\c2ccc(Cl)cc2)c1	337.77	N/A	10.33	4.02	N/A	Nucleotide_Tanimoto_Combo	eMolecules	UkrOrgSynthesis Ltd.	PB45714142	4Fg9_grid2.oeb	-12.2234	-7.7
UM-242		O=C1CCCCCN1CCc1nc(no1)-c1cccnn1	287.323	N/A	N/A	N/A	N/A	Nucleotide_Tanimoto_Combo	eMolecules	Chembridge	49966104	4Fg9_grid2.oeb	-12.4895	-6.32
UM_243		Oc1ccc(cc1O)C(=O)CSc1ncccn1	262.28	N/A	N/A	N/A	N/A	Nucleotide_Tanimoto_Combo	eMolecules	Chembridge	7116840	4Fg9_grid2.oeb	-12.6411	-5.33
UM_244		CNC(=O)[C@@H]1C[C@@H]([NH3+])CN1C(=O)CCc1nc(no1)-c1cccnc1	344.375	N/A	N/A	N/A	N/A	Nucleotide_Tanimoto_Combo	eMolecules	Chembridge	94916085	4Fg9_grid2.oeb	-14.2635	-8.11
UM_245		Cc1ccc(C)c(OCc2nc(no2)-c2cccnn2)c1C	296.33	N/A	N/A	N/A	N/A	Nucleotide_Tanimoto_Combo	eMolecules	Chembridge	17167284	4Fg9_grid2.oeb	-14.6008	-8.22
UM_249		COC1=CC=CC=C1N(CCC(N)=O)C(=O)COC1=CC=C2C(=O)CCCC2=C1	396.443	N/A	41.79	22.78	N/A	SAR by Catalog	Chemspace	Enamine	Z995378620	4Fg9_grid2.oeb	-12.44	-7.69
UM_250		CC1CCC2=C(C1)SC(NC(=O)C1=CC=C(S1)[N+]([O-])=O)=C2C(N)=O	365.42	N/A	0	0	N/A	SAR by Catalog	Chemspace	Enamine	Z27363158	4Fg9_grid2.oeb	-10.93	-5.49
UM_251		CC1CCC2=C(C1)SC(NC(=O)CSC1=C3N=CNC3=NC=N1)=C2C(N)=O	402.49	N/A	91.77	63.23	2.534uM	SAR by Catalog	Chemspace	Enamine	Z1227794880	4Fg9_grid2.oeb	-13.72	-8.4
UM_252		CC1CCC2=C(C1)SC(NC(=O)CSC1=NC=C(N1)C1=CC=C(F)C=C1)=C2C(N)=O	444.54	N/A	79.13	49.87	1.09 uM	SAR by Catalog	Chemspace	Enamine	Z153870054	4Fg9_grid2.oeb	-14	-8.18
UM_253		N#CC1=CN=C(SC2=NN=C(O2)C2=CC=CC=C2)C=N1	281.29	N/A	55.59	4.54	N/A	SAR by Catalog	Chemspace	Enamine	Z1724230131	4Fg9_grid2.oeb	-10.6	-5.41
UM_254		COC(=O)C1=NC=C(SC2=NN=C(O2)C2=C3C=CC=CC3=CC=C2)N=C1	364.38	N/A	68.2	16.07	2.68 uM	SAR by Catalog	Chemspace	Enamine	Z4284563228	4Fg9_grid2.oeb	-9.09	-5.85986
UM_255		CC1CCC2=C(C1)SC(NC(=O)C1=CC=CS1)=C2C(N)=O	320.43	N/A	1.24	0	N/A	SAR by Catalog	Chemspace	ChemDiv	Y203-5342	4Fg9_grid2.oeb	-9.21	-6.89612
UM_256		N#CC1=CN=C(SC2=NN=C(O2)C2CCCCC2)C=N1	287.34	N/A	51.03	2.86	N/A	SAR by Catalog	Chemspace	Enamine	Z1724230475	4Fg9_grid2.oeb	-9.25	-6.54
UM_257		OC(COC1=CC=C2C(OC(=O)C3=C2CCCCC3)=C1)CN1CCCC1=O	371.433	N/A	48.6	15.23	N/A	SAR by Catalog	Chemspace	Enamine	Z2351188334	4Fg9_grid2.oeb	-13.3	-8.16
UM_258		O=C1CNC(=O)N1CCCOC1=CC=C2C(OC(=O)C3=C2CCCCC3)=C1	370.405	N/A	74.05	27.9	N/A	SAR by Catalog	Chemspace	Enamine	Z1527246573	4Fg9_grid2.oeb	-13.49	-7.24
UM_259		O=C(COC1=CC=C2C(OC(=O)C3=C2CCCCC3)=C1)N1CCNC(=O)C1	370.405	N/A	84.1	27.5	2.90 uM	SAR by Catalog	Chemspace	Enamine	Z201763828	4Fg9_grid2.oeb	-13.78	-7.9
UM_260		CC1(C)CCC2=C(C1)SC(NC(=O)C1=CC=C(Cl)S1)=C2C(N)=O	368.89	N/A	31.2	4.8	N/A	SAR by Catalog	Chemspace	Enamine	PV-001800511794	4Fg9_grid2.oeb	-10.21	-7.63
UM_265		O1C(SC2=NC=CN=C2)=NN=C1C1=C2C=CC=CC2=CC=C1	306.34	N/A	63.5	21.5	N/A	SAR by Catalog	Chemspace	Enamine	PV-001913134833	4Fg9_grid2.oeb	-11.45	-6.03
UM_273		O=C1NC2=CC=CC=C2N1CCCSC1=NN=C2N1C1=CC=CC=C1NC2=O	392.44	N/A	45.5	29	N/A	SAR by Catalog	Chemspace	Enamine	Z272067206	4Fg9_grid2.oeb	-14.66	-6.13554
UM_274		CCN1C(=O)NN=C1SCCCN1C(=O)NC2=CC=CC=C12	319.38	N/A	71.8	34.2	10.3 uM	SAR by Catalog	Chemspace	Enamine	Z24697819	4Fg9_grid2.oeb	-14.64	-6.16
UM_275		CC1=NN=C(SCCCN2C(=O)NC3=CC=CC=C23)N1N	304.37	N/A	52.2	12	N/A	SAR by Catalog	Chemspace	Enamine	Z19252747	4Fg9_grid2.oeb	-14.02	-5.789
UM_276		CCC1=NC(N)=NC(SCCCN2C(=O)NC3=CC=CC=C23)=N1	330.41	N/A	37.8	10.9	N/A	SAR by Catalog	Chemspace	Enamine	Z1558785198	4Fg9_grid2.oeb	-13.52	-5.89
UM_277		CC1=NN2C(=N1)C1=C(C=CC=C1)N=C2SCCCN1C(=O)NC2=CC=CC=C12	390.47	N/A	68.6	37.1	16.1 uM	SAR by Catalog	Chemspace	Enamine	Z220371706	4Fg9_grid2.oeb	-14.73	-5.45
UM_278		ClC1=CC=C2N=C(CSC3=NC=CC=N3)NC(=O)C2=C1	304.75	N/A	23.6	10.9	N/A	SAR by Catalog	Chemspace	Enamine	Z111983186	4Fg9_grid2.oeb	-10.11	-6.66
UM_279		ClC1=CC=C2N=C(CSC3=CC=CC=C3)NC(=O)C2=C1	302.78	N/A	23.4	5.1	N/A	SAR by Catalog	Chemspace	Enamine	Z104651084	4Fg9_grid2.oeb	-11.71	-5.78
UM_280		ClC1=CC=C2N=C(CSC3=NC4=CC=CC=C4O3)NC(=O)C2=C1	343.79	N/A	74.7	33.4	14.9 uM	SAR by Catalog	Chemspace	Enamine	Z111918010	4Fg9_grid2.oeb	-12.23	-6.01
UM_281		O=C1NC(CSC2=NC3=C(C=CC=C3)C=C2)=NC2=C1C=CC=C2	319.38	N/A	54.5	26.6	N/A	SAR by Catalog	Chemspace	Enamine	Z54172803	4Fg9_grid2.oeb	-12.93	-6.98
