# Supplementary material for: AI-Assisted chemical probe discovery for the understudied Calcium-Calmodulin Dependent Kinase, PNCK
Source: PLoS Comput Biol. 2023 May 26;19(5):e1010263. doi: 10.1371/journal.pcbi.1010263 (PMC10249896; doi:10.1371/journal.pcbi.1010263)
Supplement: S2 Table — (CSV) [file pcbi.1010263.s002.csv]

molecule	#stars	#amine	#amidine	#acid	#amide	#rotor	#rtvFG	CNS	mol_MW	dipole	SASA	FOSA	FISA	PISA	WPSA	volume	donorHB	accptHB	dip^2/V	ACxDN^.5/SA	glob	QPpolrz	QPlogPC16	QPlogPoct	QPlogPw	QPlogPo/w	QPlogS	CIQPlogS	QPlogHERG	QPPCaco	QPlogBB	QPPMDCK	QPlogKp	IP(eV)	EA(eV)	#metab	QPlogKhsa	HumanOralAbsorption	PercentHumanOralAbsorption	SAfluorine	SAamideO	PSA	#NandO	RuleOfFive	#ringatoms	#in34	#in56	#noncon	#nonHatm
UM_019	0	0	0	1	0	5	1	-2	315.328	6.702	612.722	294.942	199.438	118.342	0	1032.91	3	6.25	0.0434803	0.0176676	0.8065105	33.103	10.665	19.111	12.802	2.148	-4.303	-3.56	-3.42	32.228	-1.782	15.359	-4.298	9.358	0.401	2	-0.217	2	66.517	0	0	122.39	7	0	14	3	11	3	23
UM_020	0	0	0	1	0	6	1	-2	340.31	7.63	602.95	109.716	200.628	254.803	37.803	1028.226	2	5.75	0.0566135	0.0134866	0.817102	33.576	11.128	18.153	11.551	2.771	-4.365	-4.706	-3.899	31.401	-1.709	24.058	-3.743	8.897	1.097	1	-0.136	2	69.964	37.803	0	113.018	6	0	15	0	15	0	25
UM_021	1	0	0	1	0	4	0	-2	362.332	4.723	594.175	0	208.476	354.016	31.683	1012.036	2	8.5	0.0220451	0.0202311	0.8204421	35.16	11.776	19.963	15.406	1.664	-3.732	-4.246	-4.318	26.456	-1.665	18.505	-3.731	8.705	1.728	1	-0.541	2	62.149	30.983	0	119.838	7	0	17	0	17	0	25
UM_022	1	0	0	0	0	4	0	-2	335.383	8.265	598.282	34.591	199.36	335.566	28.765	1019.151	2	5	0.067025	0.0118189	0.8186244	35.269	12.048	18.634	11.779	2.538	-4.57	-5.24	-6.067	127.459	-1.59	76.725	-3.628	9.215	1.719	1	0.212	3	79.49	0	0	101.958	6	0	21	0	21	0	24
UM_023	0	0	0	1	0	4	0	-2	389.4	8.208	667.334	182.391	180.369	274.503	30.071	1150.943	2	8	0.0585407	0.0169536	0.7958989	39.96	12.392	21.534	14.357	2.764	-5.046	-4.952	-4.336	48.872	-1.502	35.2	-3.493	8.568	1.113	1	-0.146	3	73.358	29.488	0	112.42	7	0	17	0	17	0	27
UM_024	1	0	0	1	0	5	0	-2	360.211	13.023	573.194	42.299	171.018	252.678	107.199	977.567	2	6.5	0.1734848	0.0160371	0.8310518	32.171	11.429	19.934	12.247	2.656	-4.129	-4.641	-3.663	59.943	-1.126	116.119	-3.301	9.169	1.452	1	-0.33	3	74.314	0	0	97.454	5	0	12	0	12	0	22
UM_025	2	0	0	1	0	5	0	-1	373.346	4.786	596.366	124.911	149.593	201.503	120.359	1036.934	2	6.5	0.0220942	0.015414	0.8307801	34.058	9.972	18.408	11.813	3.154	-4.563	-4.898	-3.424	95.699	-0.887	227.297	-3.087	8.904	1.754	0	-0.185	3	80.867	119.766	0	92.617	5	0	12	0	12	0	25
UM_026	0	0	0	1	0	6	0	-2	382.39	7.509	678.93	155.782	134.856	347.462	40.829	1188.37	2	6	0.047444	0.012498	0.799174	40.87	12.868	20.523	12.164	4.226	-5.589	-5.502	-4.631	132.027	-1.106	118.03	-2.205	8.789	0.876	2	0.219	3	89.643	40.829	0	96.416	6	0	16	0	16	0	28
UM_027	0	1	0	1	0	6	0	-1	410.533	2.907	720.076	305.695	136.38	236.644	41.357	1292.256	2	6.5	0.0065397	0.0127659	0.7968057	43.969	13.651	21.168	12.012	2.132	-5.581	-4.8	-4.867	31.85	-0.73	28.266	-4.686	8.768	1.299	6	0.399	2	66.334	0	0	84.896	6	0	21	0	21	5	29
UM_028	0	0	0	1	0	5	0	-1	379.817	6.666	606.02	229.849	134.004	129.64	112.528	1065.468	2	6	0.0416992	0.0140016	0.8324752	34.514	11.2	18.347	10.747	3.496	-4.873	-5.391	-3.053	134.506	-0.751	297.503	-3.052	8.37	1.298	5	-0.03	3	85.515	0	0	92.901	7	0	15	0	15	0	25
UM_029	0	0	0	0	0	5	0	-2	403.882	6.352	683.416	166.752	181.814	284.565	50.284	1192.687	2	6.5	0.0338255	0.0134506	0.7958492	41.084	13.422	20.88	12.783	3.174	-5.711	-5.86	-6.192	186.962	-1.528	152.285	-3.388	8.688	1.515	1	0.343	3	86.192	0	0	105.193	6	0	18	0	18	0	27
UM_030	0	0	0	1	0	2	0	-2	356.38	11.19	596.818	278.434	197.75	120.634	0	1064.949	1	7.7	0.1175726	0.0129017	0.8450364	36.333	10.584	19.377	11.929	1.969	-4.058	-4.199	-2.807	33.438	-1.403	15.983	-4.547	8.593	0.238	3	-0.221	2	65.752	0	0	120.152	8	0	21	0	21	7	26
UM_031	0	0	0	1	0	3	0	-2	398.341	11.088	655.318	191.814	258.213	77.503	127.788	1132.859	2	7.5	0.1085305	0.0161854	0.8019801	37.997	10.727	21.869	13.279	2.458	-5.592	-4.99	-3.298	8.93	-1.98	19.228	-5.717	9.791	1.52	2	-0.056	2	58.358	127.788	0	146.138	8	0	17	0	17	5	28
UM_032	0	0	0	0	0	4	0	-2	353.377	5.516	623.014	225.728	157.2	240.085	0	1099.761	2	6.75	0.0276658	0.0153222	0.8270526	37.583	11.672	19.393	12.616	2.456	-4.566	-4.652	-5.475	320.013	-1.21	144.376	-3.187	9.075	0.677	4	0.13	3	86.162	0	0	118.299	7	0	17	0	17	1	26
UM_033	0	0	0	1	0	7	0	-2	394.45	5.64	651.29	119.327	197.779	296.486	37.698	1203.179	2	6.5	0.0264363	0.0141141	0.8399961	40.334	13.6	20.667	12.449	3.643	-4.788	-5.793	-3.727	33.416	-1.635	25.696	-3.448	8.978	1.484	5	0.156	2	75.554	0	0	110.951	8	0	20	0	20	0	28
UM_034	0	0	0	1	0	2	1	-2	377.402	8.053	673.988	263.965	230.311	179.712	0	1172.968	3	7.5	0.0552831	0.0192739	0.798063	41.22	12.702	23.141	15.47	2.382	-5.458	-4.645	-3.849	16.423	-1.968	7.412	-4.939	9.283	1.047	2	0.052	2	62.65	0	0	133.794	8	0	23	3	20	6	28
UM_035	0	0	0	1	0	5	0	-1	329.373	5.566	580.245	174.287	136.249	228.35	41.36	1008.315	2	5.25	0.030722	0.0127957	0.8380781	33.169	10.868	17.144	10.608	3.282	-4.306	-4.673	-3.434	128.072	-0.93	114.979	-2.746	8.574	1.154	5	-0.047	3	83.883	0	0	86.918	6	0	15	0	15	0	23
UM_036	1	0	0	0	0	4	0	-2	354.339	5.562	553.358	12.614	204.347	291.166	45.231	963.232	3	6	0.0321164	0.0187804	0.8524045	32.607	11.65	19.354	13.859	1.69	-3.78	-5.115	-5.309	114.309	-1.442	83.951	-3.876	8.882	2.026	1	-0.1	3	73.676	0	0	143.237	8	0	20	0	20	0	25
UM_037	1	0	0	0	0	5	0	-2	376.435	7.12	671.269	86.188	170.567	377.912	36.601	1151.81	2	5	0.0440067	0.0105339	0.7916306	40.34	13.511	19.949	11.829	3.644	-5.915	-6.115	-6.706	239.01	-1.463	167.106	-2.852	8.744	1.259	0	0.499	3	90.849	0	0	99.263	7	0	22	0	22	0	27
UM_038	0	0	0	1	0	7	0	-2	371.792	10.625	611.531	130.302	185.226	245.666	50.337	1047.707	2	8	0.107755	0.0185006	0.8157806	33.627	11.746	20.023	13.404	2.169	-3.743	-4.312	-3.877	43.954	-1.59	40.53	-3.396	8.516	1.158	3	-0.506	3	69.05	0	0	114.43	7	0	12	0	12	0	24
UM_039	0	0	0	1	1	4	0	-2	367.407	9.725	666.285	224.461	234.535	207.289	0	1165.294	2	6	0.0811563	0.0127352	0.8037636	39.892	12.618	20.788	13.899	2.45	-4.799	-4.481	-2.514	10.042	-2.098	6.708	-4.728	8.44	0.066	3	-0.074	2	59.222	0	21.807	137.407	8	0	20	0	20	5	27
UM_192	0	0	0	1	0	7	1	-2	385.235	6.955	594.524	96.05	231.48	155.171	111.822	1008.791	3	7	0.0479554	0.0203934	0.8182075	31.205	11.711	19.658	13.564	1.994	-4	-4.881	-3.406	16.009	-1.889	29.545	-4.567	9.578	1.462	3	-0.454	2	60.178	0	0	130.503	7	0	12	0	12	0	22
UM_193	0	0	0	1	0	7	0	-2	360.214	3.255	586.213	106.276	184.887	153.745	141.304	998.842	2	5	0.0106073	0.0120623	0.8243424	30.793	11.266	16.401	9.793	3.267	-4.587	-5.192	-3.3	44.281	-1.326	128.698	-3.713	9.117	0.942	4	-0.125	3	75.539	0	0	107.104	6	0	12	0	12	0	22
UM_194	0	0	0	0	1	0	0	0	316.42	1.165	535.05	377.118	87.985	25.111	44.837	965.917	1	5	0.0014047	0.0093449	0.8832105	32.742	8.65	14.752	11.023	2.242	-3.196	-3.704	-2.167	717.676	-0.078	1301.885	-3.053	8.982	1.151	5	-0.017	3	91.19	0	38.394	66.114	5	0	18	0	18	6	22
UM_195	1	0	0	0	0	3	0	-2	331.351	4.159	598.954	0	158.733	397.424	42.797	1011.939	0	6	0.0170901	0	0.8138437	36.213	11.763	15.894	10.207	2.505	-5.124	-5.585	-6.44	309.481	-1.11	238.906	-2.757	8.999	1.776	3	-0.177	3	86.191	0	0	86.032	6	0	21	0	21	0	24
UM_196	0	0	0	0	0	4	0	0	352.41	5.675	637.594	198.991	88.383	310.637	39.582	1092.376	1	6.25	0.0294846	0.0098025	0.8045181	37.961	11.654	17.708	10.72	3.416	-5.127	-5.026	-6.177	1438.011	-0.491	1206.991	-1.67	8.571	1.108	4	0.188	3	100	0	0	73.356	6	0	19	0	19	0	25
UM_197	0	0	0	0	0	3	0	0	322.384	5.59	607.243	119.103	102.011	346.545	39.583	1024.374	1	5.5	0.0305094	0.0090573	0.8092973	36.225	11.329	16.872	10.466	3.252	-5.033	-4.72	-6.27	1067.89	-0.559	875.025	-1.891	8.557	1.136	3	0.201	3	100	0	0	67.985	5	0	19	0	19	0	23
UM_198	1	0	0	0	0	4	0	-1	365.175	9.98	567.543	91.957	160.185	197.253	118.148	1009.862	0	7.5	0.0986256	0	0.8577112	33.576	10.976	17.073	10.063	1.838	-3.143	-4.248	-4.775	299.821	-0.839	597.191	-3.393	9.677	1.71	3	-0.626	3	82.041	0	0	105.397	7	0	15	0	15	0	24
UM_199	0	1	0	0	0	3	0	1	305.397	7.125	577.838	249.324	83.214	187.57	57.73	995.833	1	7.25	0.0509841	0.0125468	0.8346089	33.564	9.964	16.989	10.916	1.855	-2.767	-2.284	-5.829	401.496	0.126	422.768	-4.167	8.025	0.484	2	-0.198	3	84.407	0	0	59.665	6	0	17	0	17	4	21
UM_200	0	0	0	0	0	4	0	-1	341.366	10.532	597.322	311.581	123.228	162.513	0	1061.854	0	6.75	0.1044565	0	0.8426872	35.325	10.093	16.499	8.867	2.273	-3.351	-4.091	-4.853	671.938	-0.834	321.894	-2.834	8.82	0.702	6	-0.275	3	90.857	0	0	97.889	7	0	15	0	15	0	25
UM_201	0	0	0	0	0	3	0	0	417.282	7.493	657.394	202.977	117.71	219.124	117.583	1118.818	0	7.5	0.0501779	0	0.7928286	38.787	11.807	17.878	10.359	2.832	-4.772	-5.595	-5.929	757.985	-0.577	1615.841	-2.629	8.93	1.366	4	-0.268	3	95.07	0	0	83.444	7	0	19	0	19	0	25
UM_202	0	0	0	0	0	3	0	0	291.312	1.737	571.411	65.193	106.287	399.931	0	962.303	0	5.5	0.003136	0	0.8249444	34.25	10.633	14.307	9.293	2.627	-3.677	-3.907	-6.272	972.704	-0.659	480.13	-1.782	8.446	1.277	4	-0.187	3	95.809	0	0	66.099	6	0	20	0	20	0	22
UM_203	0	0	0	1	0	4	0	-2	344.344	4.929	593.435	0	211.788	381.464	0.183	1003.936	2	8.5	0.0242018	0.0202563	0.8170767	35.098	12.103	19.862	15.602	1.501	-3.583	-3.907	-4.504	24.61	-1.792	11.502	-3.695	9.189	1.401	1	-0.563	2	60.634	0	0	124.466	8	0	17	0	17	0	24
UM_208	0	0	0	0	0	1	0	0	345.378	5.889	600.751	0	109.643	442.42	48.688	1025.573	1	5.5	0.0338152	0.0091552	0.8186806	38.472	12.146	18.045	11.599	3.359	-5.285	-5.48	-6.576	903.966	-0.468	819.728	-1.886	8.889	1.523	2	0.294	3	100	0	0	77.634	6	0	24	0	24	0	25
UM_209	0	0	0	0	0	1	0	1	301.793	4.414	529.404	177.125	46.769	203.061	102.448	901.294	0	3.5	0.0216203	0	0.8523586	31.213	9.031	12.455	5.955	3.776	-4.701	-4.738	-4.889	3567.688	0.325	7122.396	-1.57	9.027	1.483	5	0.256	3	100	0	0	34.057	3	0	19	0	19	4	20
UM_210	0	0	0	0	0	3	0	0	353.825	9.913	620.441	36.048	90.141	391.595	102.657	1054.03	1	4.5	0.0932308	0.0072529	0.807296	37.842	12.302	18.084	9.76	4.228	-5.901	-5.805	-6.518	1383.85	-0.287	2565.7	-1.513	8.782	1.181	1	0.477	3	100	0	0	62.633	4	0	20	0	20	0	24
UM_211	0	0	0	0	0	2	0	-1	303.36	6.381	585.113	353.419	131.679	100.015	0	1010.69	1	4.5	0.0402851	0.0076908	0.83241	33.965	9.422	15.34	8.159	2.944	-4.99	-4.027	-4.721	558.709	-0.824	263.686	-3.402	8.93	-0.067	3	0.412	3	93.355	0	0	103.912	6	0	16	0	16	8	22
UM_212	0	0	0	0	0	3	0	-1	349.312	6.09	580.898	127.456	132.756	211.881	108.806	1017.688	0	8	0.0364403	0	0.8423153	34.671	9.378	16.699	10.718	1.783	-3.022	-3.535	-5.094	545.723	-0.598	1014.11	-2.932	9.962	1.201	3	-0.695	3	86.371	108.806	0	79.411	5	0	18	0	18	5	25
UM_213	1	0	0	0	0	3	1	0	389.45	0.983	692.491	310.454	101.655	280.382	0	1229.383	0	6.25	0.0007855	0	0.8014491	43.797	12.361	17.78	9.479	3.897	-5.579	-5.13	-6.082	1076.223	-0.672	535.59	-2.117	8.817	0.857	5	0.388	3	100	0	0	75.133	5	0	24	0	19	7	29
UM_214	0	0	0	0	0	4	0	-1	332.441	8.524	588.938	284.78	138.358	86.28	79.519	1012.119	2	4.5	0.0717921	0.0108058	0.8277836	32.607	10.165	17.073	9.172	3.033	-4.994	-4.923	-4.73	482.892	-0.829	614.094	-3.381	8.593	1.026	4	0.282	3	92.74	0	0	80.351	6	0	18	0	18	4	22
UM_215	0	0	0	0	0	0	0	0	348.407	3.959	597.715	248.015	120.481	229.219	0	1080.958	0	5.5	0.0145014	0	0.8522032	39.295	10.745	16.248	8.954	3.103	-4.664	-5.035	-5.017	713.477	-0.543	343.456	-2.932	8.877	1.357	3	0.285	3	96.186	0	0	70.134	7	0	24	0	24	5	26
UM_216	0	0	0	1	0	6	0	-2	392.428	6.903	643.936	70.925	164.821	373.139	35.051	1155.468	1	6	0.0412368	0.0093177	0.8269785	39.799	13.214	18.873	10.991	3.97	-4.984	-5.932	-4.304	68.628	-1.319	54.099	-2.667	9.29	1.655	1	0.171	3	83.063	0	0	111.661	6	0	19	0	19	0	28
UM_217	0	0	0	0	0	3	0	-1	338.386	8.998	641.464	209.382	114.473	277.91	39.699	1079.812	0	6.5	0.0749874	0	0.7935199	37.788	11.259	17.016	9.686	2.859	-4.654	-4.443	-6.198	813.488	-0.732	653.015	-2.362	9.228	1.501	3	-0.113	3	95.775	0	0	79.973	7	0	20	0	20	0	24
UM_218	0	0	0	0	0	3	0	0	327.421	4.849	609.765	210.465	68.837	251.265	79.199	1024.244	0	5	0.0229561	0	0.8058818	35.31	10.471	14.589	7.655	3.662	-5.011	-4.786	-5.871	2203.525	-0.13	3155.522	-1.615	8.949	1.362	4	0.127	3	100	0	0	54.026	5	0	18	0	18	0	22
UM_219	0	0	0	0	1	2	0	-1	319.765	7.736	542.461	38.081	170.994	228.007	105.38	915.274	2	6.5	0.0653842	0.0169457	0.8404214	31.369	10.649	18.24	15.256	1.113	-2.959	-3.4	-3.827	124.665	-0.912	393.894	-3.676	9.019	1.31	4	-0.505	3	70.971	0	35.002	95.029	5	0	15	0	15	0	21
UM_220	0	1	0	0	0	2	0	2	307.84	2.042	566.367	398.466	24.957	35.612	107.331	973.631	0	4	0.0042822	0	0.8388101	31.867	8.398	12.3	5.031	3.451	-3.778	-3.268	-5.036	1432.618	0.868	3125.711	-3.725	9.004	1.149	5	0.29	3	100	0	0	27.488	3	0	18	0	18	8	20
UM_221	0	0	0	0	0	2	0	-1	301.347	5.937	606.763	361.71	90.951	154.102	0	1023.274	1	7.7	0.0344458	0.0126903	0.8093578	34.985	9.604	17.15	11.454	2.035	-4.225	-3.022	-5.352	1359.601	-0.483	689.528	-2.461	9.228	0.583	5	-0.19	3	94.944	0	0	84.073	7	0	16	0	16	4	22
UM_222	0	0	0	0	1	3	0	-2	392.208	7.751	568.14	120.206	162.785	232.047	53.102	987.192	4	6	0.0608542	0.0211215	0.8439377	33.643	11.429	21.313	16.437	1.273	-3.401	-4.734	-3.789	193.46	-1.011	247.255	-3.414	8.572	0.41	2	-0.393	3	75.325	0	20.806	115.728	7	0	16	0	16	2	24
UM_223	0	0	0	0	1	0	0	-2	358.331	9.493	585.907	197.5	182.989	158.566	46.852	1025.816	1	7	0.0878434	0.0119473	0.8395555	36.413	10.057	18.877	15.032	1.281	-3.219	-4.013	-3.51	82.413	-1.052	141.845	-4.333	8.511	0.692	1	-0.265	3	68.738	46.852	43.293	121.815	9	0	19	0	19	3	26
UM_224	0	1	0	0	1	5	0	1	376.457	9.255	704.465	329.282	89.346	285.837	0	1250.165	1	7.5	0.0685172	0.0106464	0.7966792	43.397	12.749	20.564	12.789	2.535	-3.789	-3.142	-5.537	269.172	-0.278	176.604	-3.742	8.592	1.063	2	-0.016	3	85.28	0	14.51	81.526	6	0	16	0	16	0	28
UM_225	0	1	0	0	1	5	0	1	387.45	9.255	704.465	329.282	89.346	285.837	0	1250.165	1	7.5	0.0685172	0.0106464	0.7966792	43.397	12.749	20.564	12.789	2.535	-3.789	-3.142	-5.537	269.172	-0.278	176.604	-3.742	8.592	1.063	2	-0.016	3	85.28	0	14.51	81.526	6	0	16	0	16	0	28
UM_226	0	0	0	0	0	7	2	-2	412.823	1.449	638.64	299.055	211.352	65.005	63.229	1149.425	4	11.75	0.001826	0.0367969	0.8309261	35.972	12.194	24.31	19.046	0.359	-3.375	-3.578	-4.578	98.096	-1.744	89.291	-4.514	9.011	0.857	6	-0.629	3	64.694	0	0	140.386	8	0	20	0	20	9	28
UM_227	0	2	0	0	0	7	0	1	364.447	7.741	663.009	536.893	115.196	10.919	0	1193.566	1	10.7	0.0502105	0.0161385	0.8207483	37.222	10.423	19.577	12.632	0.449	-0.812	-0.908	-5.937	49.807	-0.201	23.661	-7.057	8.829	0.371	4	-0.561	2	59.95	0	0	99.792	9	0	15	0	15	4	26
UM_228	0	0	0	0	0	3	0	0	354.869	8.294	587.747	205.455	133.976	100.39	147.926	1016.149	2	4	0.0676923	0.0096246	0.8316607	33.545	10.763	17.464	8.987	3.558	-5.576	-5.313	-4.735	531.381	-0.546	1613.941	-3.347	8.607	1.272	5	0.418	3	96.56	0	0	83.874	4	0	14	0	14	4	22
UM_229	0	0	0	0	0	3	0	0	401.216	9.076	614.154	132.965	117.833	286.036	77.319	1038.208	2	5.5	0.079342	0.0126649	0.8073792	36.2	11.644	19.15	11.656	3.166	-5.287	-6.24	-6.013	755.938	-0.633	969.532	-2.396	8.914	1.128	3	0.213	3	100	0	0	83.704	6	0	20	0	20	1	25
UM_230	0	0	0	0	1	3	0	-2	354.368	11.097	634.942	303.173	142.267	189.502	0	1105.835	0	9.75	0.1113631	0	0.8145002	37.985	10.807	19.224	14.318	0.373	-1.818	-2.375	-4.063	278.844	-1.047	205.381	-3.186	9.164	1.169	3	-1.229	3	72.897	0	25.304	110.959	9	0	20	0	20	4	26
UM_231	0	1	0	0	0	2	0	1	350.419	10.794	640.379	329.045	111.484	199.85	0	1134.305	1	8.5	0.1027244	0.0132734	0.8213867	39.865	11.166	20.475	12.774	1.78	-3.282	-2.613	-6.101	216.569	-0.26	104.734	-4.741	8.792	0.756	5	-0.057	3	79.171	0	0	83.146	6	0	21	0	16	4	26
UM_232	0	0	0	0	0	0	0	-1	298.344	4.486	559.095	356.005	144.873	58.218	0	963.581	1	7	0.0208842	0.0125202	0.8438619	32.965	8.79	16.165	10.806	1.494	-3.997	-3.212	-4.336	418.865	-0.793	193.133	-3.984	9.366	1.109	3	-0.099	3	82.621	0	0	95.714	6	0	20	0	20	8	22
UM_233	0	0	0	1	0	2	0	-2	326.369	8.91	568.071	181.132	174.915	165.291	46.734	974.224	2	5.5	0.0814811	0.0136923	0.8366328	33.129	10.396	18.164	11.322	2.657	-4.546	-4.505	-3.156	55.054	-1.108	49.401	-3.969	8.718	1.301	3	-0.047	3	73.659	0	0	99.115	5	0	19	0	19	4	23
UM_234	0	0	0	0	0	4	0	1	333.202	5.022	530.416	12.415	57.347	339.608	121.045	880.539	1	2.75	0.0286466	0.0051846	0.8376206	29.76	10.156	13.308	7.029	4.093	-4.822	-5.769	-5.779	2831.872	0.075	7015.754	-0.996	8.522	1.223	3	0.309	3	100	0	0	41.226	3	0	15	0	15	0	19
UM_235	0	0	0	1	0	5	0	-2	337.777	9.522	588.363	22.388	185.174	309.262	71.539	986.214	2	6.5	0.0919368	0.0156237	0.8143921	33.057	11.727	19.055	12.752	2.526	-4.22	-4.206	-4.203	44.004	-1.424	53.022	-3.363	9.606	1.193	1	-0.323	3	71.152	0	0	99.237	5	0	12	0	12	0	22
UM_242	0	0	0	0	1	3	0	-2	287.321	6.031	570.201	269.011	150.402	150.788	0	964.923	0	8.5	0.0376955	0	0.8281948	31.976	9.222	15.43	13.259	-0.039	-1.006	-0.927	-3.657	204.46	-1.079	169.505	-3.472	9.623	1.129	3	-1.304	2	68.072	0	32.542	93.926	7	0	18	0	11	5	21
UM_243	0	0	0	0	0	6	0	-2	262.283	8.622	503.04	24.416	179.172	265.165	34.286	826.206	2	5.5	0.089981	0.0154624	0.84649	25.591	9.588	15.632	10.987	1.294	-2.785	-3.127	-5.281	198.065	-1.381	132.464	-3.311	9.007	0.699	5	-0.408	3	75.631	0	0	95.055	5	0	12	0	12	0	18
UM_244	0	1	0	0	2	5	0	-2	344.372	8.228	645.306	248.67	213.812	182.825	0	1114.881	3	11	0.0607171	0.0295248	0.805783	36.999	12.034	23.467	21.624	-1.422	-0.821	-0.394	-3.524	9.677	-1.535	9.359	-6.399	9.605	0.929	6	-1.217	2	36.26	0	47.672	142.687	9	0	16	0	16	4	25
UM_245	0	0	0	0	0	3	0	-1	296.328	2.773	582.917	231.354	114.643	236.92	0	993.771	0	6.25	0.0077357	0	0.8261955	33.953	9.86	14.459	9.008	2.219	-3.503	-3.486	-5.474	810.471	-0.737	394.19	-2.51	9.447	1.139	6	-0.296	3	91.997	0	0	73.112	6	0	17	0	17	0	22
UM_249	0	0	0	0	1	8	0	-2	396.442	5.94	709.95	276.556	201.433	231.96	0	1274.338	2	9	0.0276841	0.0179279	0.800683	41.923	13.606	22.145	17.181	1.673	-3.403	-3.817	-4.489	61.257	-2.013	50.829	-3.647	9.283	0.415	8	-0.343	2	68.729	0	37.507	123.32	7	0	16	0	16	3	29
UM_250	2	0	0	0	0	4	0	-2	365.421	13.939	604.073	205.775	234.411	95.72	68.167	1046.694	2	5	0.1856212	0.0117057	0.8253201	34.08	11.163	19.855	10.414	2.358	-5.059	-5.157	-4.815	59.29	-1.805	55.146	-5.118	8.941	2.26	5	0.287	3	72.485	0	0	129.543	7	0	14	0	14	4	24
UM_250	2	0	0	0	0	4	0	-2	365.421	13.935	604.065	205.763	234.402	95.706	68.194	1046.702	2	5	0.1855209	0.0117058	0.8253347	34.081	11.164	19.854	10.414	2.358	-5.059	-5.157	-4.815	59.302	-1.804	55.176	-5.118	8.941	2.259	5	0.287	3	72.488	0	0	129.542	7	0	14	0	14	4	24
UM_251	0	0	0	0	0	5	0	-2	402.488	5.202	668.284	233.54	215.547	143.552	75.645	1167.206	3	7.5	0.0231881	0.0194384	0.8022363	38.718	12.815	21.984	14.475	2.185	-5.208	-5.135	-5.417	89.51	-1.785	94.587	-4.506	8.821	1.009	6	0.077	2	74.673	0	0	133.362	8	0	18	0	18	4	27
UM_251	0	0	0	0	0	5	0	-2	402.488	6.25	678.744	243.173	220.369	145.516	69.687	1179.052	3	7.5	0.033131	0.0191388	0.7952082	39.211	12.946	22.264	14.544	2.195	-5.35	-5.135	-5.54	80.564	-1.89	78.3	-4.588	9.282	1.22	6	0.098	2	73.914	0	0	134.979	8	0	18	0	18	4	27
UM_251	0	0	0	0	0	5	0	-2	402.488	10.966	678.655	242.725	219.09	146.044	70.797	1178.903	3	7.5	0.1020003	0.0191413	0.7952454	39.21	12.947	23.208	14.539	2.208	-5.354	-5.135	-5.542	82.846	-1.874	81.838	-4.563	9.084	1.17	6	0.098	2	74.207	0	0	134.773	8	0	18	0	18	4	27
UM_251	0	0	0	0	0	5	0	-2	402.488	11.961	645.864	243.898	192.078	126.972	82.916	1149.937	3	7.5	0.1244075	0.0201132	0.8218773	37.869	12.409	23.041	14.151	2.273	-4.882	-5.135	-5.02	149.425	-1.43	180.391	-4.132	8.898	1.172	6	0.056	3	79.172	0	0	129.54	8	0	18	0	18	4	27
UM_252	1	0	0	0	0	5	0	-2	444.541	5.521	753.704	237.131	170.786	228.702	117.085	1321.012	3	5.5	0.0230727	0.0126393	0.7725064	45.687	14.332	23.372	13	4.428	-7.375	-6.81	-6.304	237.869	-1.358	458.814	-3.381	8.816	1.037	5	0.763	1	95.406	46.831	0	110.013	6	0	20	0	20	4	30
UM_252	1	0	0	0	0	5	0	-2	444.541	4.051	756.561	239.293	170.169	230.545	116.553	1323.374	3	5.5	0.0123983	0.0125916	0.7705058	45.799	14.369	23.253	13.015	4.446	-7.422	-6.81	-6.345	241.093	-1.363	462.428	-3.364	8.803	1.082	5	0.768	1	95.614	46.826	0	110.977	6	0	20	0	20	4	30
UM_252	1	0	0	0	0	5	0	-2	444.541	11.007	762.934	235.172	176.851	233.634	117.276	1331.294	3	5.5	0.0910018	0.0124864	0.7671156	46.145	14.537	24.479	13.097	4.453	-7.536	-6.81	-6.415	208.362	-1.454	398.579	-3.476	8.615	1.035	5	0.786	1	94.522	46.819	0	109.209	6	0	20	0	20	4	30
UM_252	2	0	0	0	0	5	0	-2	444.541	12.744	762.185	237.008	172.738	235.429	117.01	1328.931	3	5.5	0.1222021	0.0124986	0.7669602	46.068	14.496	24.86	13.079	4.468	-7.521	-6.81	-6.426	227.941	-1.409	437.734	-3.394	8.663	1.037	5	0.78	1	95.306	46.834	0	108.82	6	0	20	0	20	4	30
UM_252	1	0	0	0	0	5	0	-2	444.541	6.936	766.382	236.418	175.051	237.368	117.544	1334.281	3	5.5	0.036058	0.0124302	0.7648056	46.3	14.594	23.768	13.118	4.488	-7.596	-6.81	-6.47	216.714	-1.445	417.282	-3.429	8.522	0.837	5	0.793	1	95.032	46.824	0	109.414	6	0	20	0	20	4	30
UM_252	1	0	0	0	0	5	0	-2	444.541	7.998	765.816	235.498	174.343	237.233	118.742	1333.469	3	5.5	0.0479717	0.0124394	0.7650604	46.267	14.587	23.923	13.112	4.492	-7.592	-6.81	-6.465	220.092	-1.432	430.776	-3.417	8.581	0.903	5	0.791	1	95.178	46.823	0	109.279	6	0	20	0	20	4	30
UM_253	1	0	0	0	0	3	0	-2	281.291	4.804	534.134	0	162.764	328.654	42.716	881.954	0	6	0.026168	0	0.8326815	30.354	10.038	13.917	9.61	1.548	-3.895	-4.283	-5.807	283.408	-1.078	217.005	-3.073	9.757	1.768	3	-0.554	3	79.905	0	0	87.159	6	0	17	0	17	0	20
UM_254	0	0	0	0	0	3	1	-1	364.378	4.482	655.432	98.453	139.122	375.443	42.414	1113.754	0	6.5	0.0180391	0	0.7928	40.078	12.48	17.335	10.552	3.034	-4.931	-5.055	-6.675	474.906	-0.989	377.699	-2.473	8.921	1.582	3	-0.015	3	92.618	0	0	96.638	7	0	21	0	21	0	26
UM_255	0	0	0	0	0	3	0	0	320.424	7.108	562.067	205.464	134.004	145.08	77.519	970.473	2	4	0.0520681	0.0100644	0.8433981	32.144	10.165	16.512	9.205	3.063	-4.826	-4.623	-4.758	531.053	-0.683	663.601	-3.19	8.563	1.119	5	0.305	3	93.657	0	0	83.886	4	0	14	0	14	4	21
UM_255	0	0	0	0	0	3	0	0	320.424	7.098	562.642	205.843	134.184	145.128	77.487	971.041	2	4	0.051884	0.0100541	0.8428642	32.167	10.171	16.516	9.208	3.065	-4.836	-4.623	-4.767	528.968	-0.686	660.512	-3.193	8.563	1.118	5	0.306	3	93.637	0	0	83.896	4	0	14	0	14	4	21
UM_256	1	0	0	0	0	3	0	-2	287.339	3.76	541.962	221.562	162.25	115.176	42.975	923.93	0	6	0.015298	0	0.8464913	29.995	9.007	13.347	8.174	1.577	-4.045	-4.022	-4.565	286.605	-1.021	220.37	-3.816	9.818	1.826	4	-0.432	3	80.158	0	0	87.594	6	0	17	0	17	6	20
UM_257	0	0	0	0	1	6	1	-2	371.432	9.571	679.664	421.379	141.016	117.268	0	1194.92	1	7.95	0.0766626	0.011697	0.8012416	38.934	11.386	19.309	13.825	1.974	-3.499	-3.333	-3.933	231.055	-1.263	211.534	-3.129	9.042	0.734	5	-0.294	3	80.809	0	37.051	97.991	6	0	20	0	15	8	27
UM_257	0	0	0	0	1	6	1	-2	371.432	11.126	677.412	423.596	141.321	112.496	0	1197.022	1	7.95	0.1034129	0.0117358	0.8048476	38.973	11.37	19.699	13.658	1.982	-3.519	-3.333	-3.852	237.125	-1.253	210.022	-3.152	9.118	0.851	5	-0.286	3	81.056	0	35.274	97.494	6	0	20	0	15	8	27
UM_258	0	0	0	0	0	5	1	-2	370.404	9.776	666.759	358.454	190.521	117.783	0	1163.061	1	6.75	0.0821737	0.0101236	0.8021667	38.306	11.429	18.793	10.431	2.564	-5.114	-4.56	-5.295	154.592	-1.712	65.76	-4.136	9.074	0.762	4	0.231	3	81.141	0	0	121.416	7	0	20	0	15	6	27
UM_259	1	0	0	0	2	3	1	-2	370.404	14.196	646.261	342.047	190.32	113.894	0	1146.2	1	8.75	0.1758308	0.0135394	0.8195915	38.878	11.23	21.482	18.527	0.377	-1.769	-2.413	-2.246	37.268	-1.506	66.073	-4.338	9.218	0.888	5	-0.763	2	57.279	0	77.86	119.565	7	0	21	0	16	8	27
UM_260	0	0	0	0	0	3	0	0	368.895	8.307	604.775	227.029	134.246	95.539	147.96	1059.525	2	4	0.065133	0.0093537	0.8310853	35.234	11.152	18.024	8.997	3.822	-5.872	-5.596	-4.721	528.255	-0.55	1604.362	-3.369	8.59	1.265	5	0.532	3	100	0	0	83.848	4	0	14	0	14	4	23
UM_265	0	0	0	0	0	2	0	0	306.341	5.318	554.044	0	86.112	425.506	42.426	941.781	0	5	0.0300299	0	0.8386625	34.315	10.804	14.656	9.031	3.068	-3.958	-4.518	-6.172	1511.117	-0.269	1319.957	-1.416	8.916	1.241	4	-0.07	3	100	0	0	61.198	5	0	21	0	21	0	22
UM_273	0	0	0	0	0	5	0	-2	392.434	12.036	640.015	70.2	225.155	318.128	26.532	1134.9	2	6.5	0.1276544	0.0143628	0.8221419	39.092	13.222	21.711	13.193	2.486	-4.876	-5.873	-5.927	72.57	-1.894	40.579	-4.068	8.894	1.299	1	0.215	3	74.808	0	0	122.014	8	0	22	0	22	0	28
UM_273	1	0	0	0	0	5	0	-2	392.434	14.01	653.984	78.558	225.523	326.643	23.261	1148.176	2	6.5	0.1709431	0.014056	0.8108433	39.705	13.389	22.478	13.286	2.554	-5.096	-5.873	-6.151	71.988	-1.968	38.602	-4.045	8.825	1.331	1	0.24	3	75.143	0	0	122.25	8	0	22	0	22	0	28
UM_274	1	0	0	0	0	6	0	-2	319.381	6.741	566.294	181.843	189.673	164.398	30.38	990.228	2	5	0.045891	0.0124866	0.8484242	31.192	10.57	16.629	10.032	2.27	-3.931	-4.507	-4.769	157.482	-1.48	98.418	-3.86	8.927	0.652	0	0.072	3	79.564	0	0	105.765	7	0	14	0	14	0	22
UM_275	0	1	0	0	0	6	1	-2	304.369	7.493	559.295	176.638	179.219	168.464	34.974	959.462	3	6	0.0585217	0.0185811	0.8411551	30	10.461	18.324	12.423	1.121	-2.283	-2.764	-5.632	49.348	-1.002	32.915	-5.716	8.591	0.47	1	-0.205	3	63.812	0	0	104.914	7	0	14	0	14	0	21
UM_276	0	0	0	0	0	7	0	-2	330.407	7.392	596.748	227.43	158.211	170.183	40.923	1044.359	3	5.5	0.0523233	0.0159637	0.8342079	32.772	11.179	18.831	11.67	2.499	-4.075	-4.527	-5.026	313.029	-1.274	236.219	-3.164	8.773	0.741	1	0.019	3	86.243	0	0	105.743	7	0	15	0	15	0	23
UM_277	0	0	0	0	0	5	0	-2	390.462	2.605	698.871	188.132	124.845	365.909	19.986	1212.544	1	5.5	0.005598	0.0078698	0.7868634	42.656	13.365	18.714	10.525	4.217	-6.239	-6.272	-6.726	648.634	-1.033	398.684	-2.051	8.726	1.515	1	0.611	1	100	0	0	86.558	7	0	22	0	22	0	28
UM_278	0	0	0	0	0	3	0	0	304.753	7.518	548.909	39.871	121.432	281.767	105.84	903.032	1	5.5	0.062589	0.0100199	0.8231271	30.75	10.272	15.743	10.04	2.546	-4.312	-4.19	-5.738	698.819	-0.552	1276.195	-2.477	9.025	1.101	3	-0.109	3	92.761	0	0	76.227	5	0	16	0	16	0	20
UM_278	0	0	0	0	0	3	0	0	304.753	7.361	550.382	40.595	122.35	281.759	105.678	905.587	1	5.5	0.0598274	0.0099931	0.8224718	30.852	10.301	15.743	10.05	2.554	-4.337	-4.19	-5.748	684.943	-0.564	1246.283	-2.494	9.132	1.141	3	-0.103	3	92.655	0	0	76.888	5	0	16	0	16	0	20
UM_278	0	0	0	0	0	3	0	0	304.753	10.824	544.265	37.129	119.982	281.44	105.714	902.244	1	5.5	0.1298451	0.0101054	0.8296674	30.715	10.271	16.666	10.017	2.554	-4.232	-4.19	-5.63	721.298	-0.52	1318.53	-2.451	8.986	1.051	3	-0.108	3	93.053	0	0	77.162	5	0	16	0	16	0	20
UM_279	0	0	0	0	0	3	0	0	302.778	5.784	557.152	36.863	88.153	329.518	102.618	922.83	1	4	0.0362567	0.0071794	0.8227593	31.998	10.553	14.908	8.68	3.553	-4.974	-4.725	-5.971	1445.265	-0.234	2687.686	-1.695	8.92	1.058	1	0.226	3	100	0	0	52.783	3	0	16	0	16	0	20
UM_279	0	0	0	0	0	3	0	0	302.778	9.808	552.213	34.305	85.289	330.768	101.851	921.316	1	4	0.1044136	0.0072436	0.8292089	31.95	10.54	15.83	8.657	3.565	-4.89	-4.725	-5.873	1538.521	-0.194	2847.914	-1.638	8.728	0.842	1	0.225	3	100	0	0	52.554	3	0	16	0	16	0	20
UM_279	0	0	0	0	0	3	0	0	302.778	6.472	561.393	38.337	89.222	331.468	102.366	929.225	1	4	0.0450814	0.0071251	0.8203108	32.273	10.631	15.125	8.71	3.587	-5.04	-4.725	-6.02	1411.916	-0.25	2612.384	-1.708	9.095	1.071	1	0.242	3	100	0	0	53.455	3	0	16	0	16	0	20
UM_280	0	0	0	0	0	3	0	0	343.787	5.977	601.12	42.474	115.082	332.999	110.565	996.85	1	5.5	0.035843	0.0091496	0.8028297	34.994	11.54	16.881	10.473	3.241	-5.235	-5.148	-6.31	802.736	-0.536	1573.547	-2.179	9.129	1.27	2	0.125	3	100	0	0	74.257	5	0	19	0	19	0	23
UM_280	0	0	0	0	0	3	0	0	343.787	5.903	601.824	42.681	115.896	332.814	110.433	998.643	1	5.5	0.0348902	0.0091389	0.8028526	35.064	11.562	16.895	10.479	3.246	-5.247	-5.148	-6.309	788.599	-0.545	1541.044	-2.195	9.16	1.308	2	0.13	3	100	0	0	74.867	5	0	19	0	19	0	23
UM_280	0	0	0	0	0	3	0	0	343.787	11.013	595.801	39.618	112.486	333.846	109.85	994.902	1	5.5	0.1219075	0.0092313	0.8089424	34.924	11.51	18.043	10.448	3.248	-5.139	-5.148	-6.216	849.56	-0.494	1657.971	-2.129	9.012	1.036	2	0.123	3	100	0	0	74.049	5	0	19	0	19	0	23
UM_281	0	0	0	0	0	3	0	0	319.38	4.738	599.734	38.724	91.257	438.122	31.631	1010.958	1	4.5	0.022204	0.0075033	0.8122599	36.562	11.711	16.401	10.01	3.734	-5.224	-5.107	-6.659	1350.543	-0.462	1020.212	-1.37	8.876	1.21	1	0.362	3	100	0	0	62.793	4	0	20	0	20	0	23
UM_281	0	0	0	0	0	3	0	0	319.38	9.372	596.921	36.141	91.13	438.271	31.379	1010.837	1	4.5	0.0868871	0.0075387	0.816023	36.559	11.713	17.298	10.003	3.735	-5.173	-5.107	-6.599	1354.312	-0.453	1020.041	-1.367	8.861	1.206	2	0.364	3	100	0	0	63.799	4	0	20	0	20	0	23
UM_281	0	0	0	0	0	3	0	0	319.38	4.657	601.336	39.501	92.169	438.208	31.459	1013.582	1	4.5	0.0213994	0.0074833	0.8114976	36.668	11.742	16.428	10.02	3.744	-5.251	-5.107	-6.672	1323.925	-0.473	996.323	-1.386	8.878	1.206	1	0.369	3	100	0	0	63.45	4	0	20	0	20	0	23
[truncated: 2 more columns]
