# Supplementary material for: AI-Assisted chemical probe discovery for the understudied Calcium-Calmodulin Dependent Kinase, PNCK
Source: PLoS Comput Biol. 2023 May 26;19(5):e1010263. doi: 10.1371/journal.pcbi.1010263 (PMC10249896; doi:10.1371/journal.pcbi.1010263)
Supplement: S3 Table — (XLSX) [file pcbi.1010263.s003.xlsx]

## Sheet: Supp. Table 3
	Supplemental Table 3
	Dose-Response Curve Data
	UM Compounds

## Sheet: UM37
Concentration (M)	UM37
2.4e-05	4.85137	4.94347	5.59445
1.2e-05	6.25028	6.50218	6.41387
6e-06	7.27951	7.37679	7.80189
3e-06	8.21376	8.20991	8.10673
1.5e-06	7.93701	8.66292	7.96319
7.5e-07	8.1628	8.65722	8.74082
3.75e-07	8.10745	8.67226	8.6267
1.875e-07	8.17873	8.36725	8.94383

## Sheet: UM195
Concentration (M)	UM195
1.2e-05	5.32453	5.59264	5.19595
6e-06	5.79002	6.12058	6.12474
3e-06	7.44735	6.56158	7.25413
1.5e-06	7.80157	7.93755	7.89772
7.5e-07	8.83799	8.54505	8.26927
3.75e-07	9.32284	8.96518	9.18038
1.875e-07	9.08094	9.29447	8.9189
9.375e-08	9.32904	9.38633	8.86732

## Sheet: UM210
Concentration (M)	UM210
2.4e-05	4.78932	5.2803	5.01754	4.58803
1.2e-05	7.34578	5.52772	7.51449	6.89992
6e-06	7.05606	7.86459	6.97788	6.97186
3e-06	7.91107	7.56873	6.46976	7.45524
1.5e-06	8.14493	8.22406	8.78662	8.09368
7.5e-07	8.33758	8.96728	8.04758	9.09084
3.75e-07	9.78679	9.20919	8.99321	8.71183
1.875e-07	8.60561	9.4327	9.49523	8.7405

## Sheet: UM213
Concentration (M)	UM213
2.4e-05	6.3143	6.47147	6.33615
1.2e-05	7.34811	7.43365	7.42907
6e-06	8.03606	8.32856	8.31586
3e-06	8.11858	8.72765	8.40921
1.5e-06	8.59023	8.86865	8.43685
7.5e-07	8.6824	8.61736	8.88004
3.75e-07	8.916	8.50748	8.71201
1.875e-07	8.66464	8.92865	8.52011

## Sheet: UM228
Concentration (M)	UM228
2.4e-05	5.75152	5.50024	5.61354
1.2e-05	6.5897	6.35523	6.70924
6e-06	7.12568	7.59826	7.04555
3e-06	8.32661	8.45235	7.69867
1.5e-06	8.31911	8.64373	8.50353
7.5e-07	8.72537	8.94101	8.42644
3.75e-07	8.86075	8.18423	8.92281
1.875e-07	8.4429	8.73335	8.34647

## Sheet: UM251
Concentration (M)	UM251
2.4e-05	4.229	3.92329	4.53902	4.3901
1.2e-05	4.129	4.23289	4.53902	4.3901
6e-06	4.6389	5.219	4.8902	5.3202
3e-06	6.432	6.1021	6.5011	6.23901
1.5e-06	6.5893	7.06902	6.738	7.03294
7.5e-07	7.2189	6.993	7.33982	6.939
3.75e-07	7.22109	7.211	6.9989	7.1029
1.875e-07	7.3289	7.01321	6.8989	7.62091

## Sheet: UM252
Concentration (M)	UM252
2e-05	4.8992	5.3102	5.117	5.26427	5.44423
1e-05	5.51115	5.44322	5.20608	5.31534	4.7819
5e-06	4.79754	4.70004	5.1431	6.28229	5.5821
2.5e-06	5.04793	5.03392	4.80588	5.42136	6.44575
1.25e-06	5.69462	4.75558	5.57433	5.29279	6.48049
6.25e-07	5.77143	5.39008	5.90717	7.0607	6.3201
3.125e-07	6.78789	6.18493	7.47254	6.15545	7.1912
1.5625e-07	6.57568	6.8163	6.53615	7.24159	6.53392

## Sheet: UM254
Concentration (M)	UM254
2e-05	4.8	4.62871	5.3188	4.99
1e-05	5.13	5.3891	6.1928	4.9717
5e-06	6.6	7.1281	7.18356	7.5381
2.5e-06	7.3248	7.44383	7.8981	7.30981
1.25e-06	7.1482	8.6317	7.68837	7.363
6.25e-07	7.54	7.4782	8.3891	7.99918
3.125e-07	8.00332	8.43082	7.989	7.88645
1.5625e-07	7.9982	8.01208	8.1123	8.3782

## Sheet: UM259
Concentration (M)	UM259
2e-05	4.8	4.22287	5.3188	4.302
1e-05	4.13	4.3891	5.1928	4.121
5e-06	4.979	5.23891	5.445	6.1121
2.5e-06	4.9129	6.6317	5.68837	5.363
1.25e-06	5.9129	7.6317	6.68837	6.363
6.25e-07	8.89033	8.75082	7.3663	7.78646
3.125e-07	8.79033	8.75082	7.5663	7.88645
1.5625e-07	7.9782	8.01208	8.323	8.22204

[truncated: 2 more sheets: UM277, UM280]
